# Supplementary material for: Molecular Characterization of Ovarian Endometriosis in Saudi Arabian Women: Insights into Inflammatory, Autophagic, and Epigenetic Dysregulation
Source: Int J Mol Sci. 2026 May 20;27(10):4598. doi: 10.3390/ijms27104598 (PMC13206791; doi:10.3390/ijms27104598)
Supplement: Supplementary file 1 [file ijms-27-04598-s001.zip]

Archive with 1 entries (1 files):
- ijms-4256014-supplementary.pdf
